# Supplementary material for: RAAS antagonists dampen the SARS-CoV-2 infection in ex-vivo cultured human precision-cut lung slices
Source: Respir Res. 2026 Jan 13;27:28. doi: 10.1186/s12931-025-03463-8 (PMC12849188; doi:10.1186/s12931-025-03463-8)
Supplement: Supplementary file 1 — Supplementary Material 1. [file 12931_2025_3463_MOESM1_ESM.zip]

Archive with 10 entries (10 files):
- Corona MS_SuppInfo_Revison1_Clean.docx
- Uncropped_Raw Data_Covid_MS_PM.pdf
- Figure S1.tiff
- Figure S2.tiff
- Figure S3.tiff
- Figure S4.tiff
- Figure S5.tiff
- Figure S6.tiff
- Figure S7.tiff
- Figure S8.tiff
